# Supplementary material for: Integrated Multi-Omics Analysis Reveals Activation of the PPAR Signaling Pathway by Koumiss in Experimental Ulcerative Colitis
Source: Int J Mol Sci. 2026 Apr 25;27(9):3821. doi: 10.3390/ijms27093821 (PMC13163921; doi:10.3390/ijms27093821)
Supplement: Supplementary file 1 [file ijms-27-03821-s001.zip]

Archive with 1 entries (1 files):
- ijms-4213987-supplementary.pdf
